# Supplementary material for: Cysteine Conjugation: An Approach to Obtain Polymers with Enhanced Muco- and Tissue Adhesion
Source: Int J Mol Sci. 2024 Nov 13;25(22):12177. doi: 10.3390/ijms252212177 (PMC11594736; doi:10.3390/ijms252212177)
Supplement: Supplementary file 1 [file ijms-25-12177-s001.zip]

Archive with 1 entries (1 files):
- ijms-3303692-supplementary.docx
